# Supplementary material for: Reduced-Cost Second-Order Algebraic-Diagrammatic Construction Method for Core Excitations
Source: J Chem Theory Comput. 2023 May 3;19(10):2850–62. doi: 10.1021/acs.jctc.3c00101 (PMC10210249; doi:10.1021/acs.jctc.3c00101)
Supplement: Supplementary file 1 — ct3c00101_si_001.xlsx [file ct3c00101_si_001.xlsx]

## Sheet: benchmark
			Excitation energy / eV					Oscillator strength					VNO+NAF		VNO	NAF
K-edge	Molecule	Character	canonical	VNO+NAF	VNO	NAF		canonical	VNO+NAF	VNO	NAF		Retained VNOs	Retained NAFs	Retained VNOs	Retained NAFs
C	01_cyanide	s → pi*	289.539	289.239	289.596	289.36		0.05406	0.05798	0.05435	0.05653		58.3	21.3	58.3	39.5
C	01_cyanide	s → Rydberg	292.117	291.921	292.152	292.006		0.00795	0.00787	0.00766	0.00796		59.3	21.3	59.3	39.5
C	02_isocyanide	s → pi*	289.719	289.42	289.775	289.503		0.08219	0.08657	0.08253	0.08518		58.3	21.3	58.3	38.8
C	02_isocyanide	s → Rydberg	292.547	292.487	292.612	292.483		0.00321	0.00337	0.00312	0.00331		54.6	20.9	54.6	38.8
C	03_co	s → pi*	290.257	289.829	290.291	290.002		0.09193	0.09751	0.09208	0.09513		74.1	26.4	74.1	40.1
C	03_co	s → Rydberg	296.099	295.965	296.165	296		0.00404	0.00465	0.00424	0.004		63.5	25	63.5	40.1
C	04_ethene	s → pi*	288.09	287.824	288.152	287.94		0.1036	0.11141	0.10389	0.10826		44.9	16.7	45.5	38.6
C	04_ethene	s → pi*	288.119	287.884	288.181	287.979		0	0	0	0		44.9	16.7	45.5	38.6
C	04_ethene	s → Rydberg	289.895	289.745	289.928	289.827		0.0059	0.00623	0.00583	0.00611		55.7	19.4	56.2	38.6
C	05_formaldehyde	s → pi*	289.186	288.875	289.245	288.98		0.07459	0.07839	0.07495	0.07745		48.5	19.7	49.2	40.1
C	05_formaldehyde	s → Rydberg	293.587	293.382	293.611	293.499		0.00686	0.00727	0.00675	0.00698		60	21.4	60.8	40.1
C	05_formaldehyde	s → Rydberg	294.459	294.26	294.48	294.346		0.01823	0.01962	0.01781	0.01897		59.2	21.7	60	40.1
C	07_acetonitrile	s → pi*	289.906	289.626	289.963	289.725		0.05988	0.06369	0.06039	0.06217		50.5	18.9	51.5	39.3
C	07_acetonitrile	s → Rydberg	290.985	290.837	291.012	290.929		0.00078	0.00084	0.0008	0.00082		52	19.5	52.6	39.3
C	09_vinylfluorine	s → pi*	288.454	288.253	288.513	288.337		0.0472	0.04943	0.04726	0.04944		56.9	21.3	56.9	41
C	09_vinylfluorine	s → Rydberg	290.028	289.893	290.071	289.96		0.00359	0.00385	0.0036	0.0037		49.2	19.7	49.2	41
C	09_vinylfluorine	s → Rydberg	290.588	290.433	290.614	290.524		0.00515	0.0059	0.00514	0.00553		49.2	20	49.2	41
C	12_acetamide	s → Rydberg	289.921	290.489	290.62	289.869		0.00355	0.01385	0.01205	0.00375		44.2	17.6	44.5	40.8
C	12_acetamide	s → pi*	290.715	290.6	290.765	290.665		0.00648	0.00663	0.00698	0.00668		46.3	18.2	46.3	40.8
C	12_acetamide	s → Rydberg	290.844	290.738	290.892	290.799		0.0088	0.0088	0.00814	0.00926		54.8	20	55.1	40.8
C	13_acetic_acid	s → Rydberg	290.19	290.081	290.243	290.136		0.00422	0.00469	0.00434	0.00443		46.9	18.8	46.9	41.4
C	13_acetic_acid	s → pi*	290.867	290.765	290.929	290.811		0.00777	0.00788	0.00842	0.00812		55.8	20.9	55.8	41.4
C	13_acetic_acid	s → Rydberg	291.345	291.251	291.285	291.291		0.00555	0.00499	0.0053	0.00584		46.9	19.4	47.3	41.4
C	14_nitromethane	s → pi*	290.832	290.744	290.905	290.783		0.00074	0.00078	0.00076	0.00078		56.5	21.7	57	42
C	14_nitromethane	s → Rydberg	291.842	291.715	291.794	291.787		0.00465	0.00462	0.00459	0.00551		52.3	21.2	58.6	42
C	14_nitromethane	s → Rydberg	292.497	292.274	292.535	292.402		0.03056	0.03973	0.03474	0.03278		58.2	22.2	52.3	42
C	15_difluoroethene	s → pi*	289.026	288.823	289.096	288.914		0.04036	0.04279	0.04062	0.04258		59.3	23.1	53.3	42.4
C	15_difluoroethene	s → Rydberg	290.187	290.033	290.211	290.117		0.00115	0.0013	0.00117	0.00119		53.3	21.9	53.3	42.4
C	15_difluoroethene	s → Rydberg	290.965	290.805	290.988	290.891		0.01178	0.01256	0.01142	0.01231		60.7	23.4	61.2	42.4
C	16_carbonyl_fluoride	s → pi*	294.529	294.07	294.596	294.22		0.10385	0.10942	0.10412	0.10748		60.7	25.2	61.3	43.9
C	16_carbonyl_fluoride	s → Rydberg	298.682	298.816	298.744	298.589		0.00899	0.01388	0.00887	0.00964		64.3	26.2	66.7	43.9
C	16_carbonyl_fluoride	s → Rydberg	300.77	300.593	300.807	300.716		0.00115	0.00105	0.0011	0.0011		57.1	25	57.7	43.9
C	17_cyclopentadiene	s → pi*	287.8	287.615	287.879	287.678		0	0	0	0		41.4	17	42	39.3
C	17_cyclopentadiene	s → pi*	287.803	287.624	287.882	287.683		0.09734	0.09943	0.09481	0.10183		41.4	17	42	39.3
C	17_cyclopentadiene	s → pi*	288.14	287.977	288.221	288.026		0	0	0	0		44.3	17.4	44.9	39.3
C	18_furan	s → pi*	289.001	288.825	289.077	288.891		0	0	0	0		48.7	18.9	49	40.1
C	18_furan	s → pi*	289.032	288.855	289.109	288.918		0.08086	0.08545	0.08059	0.08557		48.7	18.9	49	40.1
C	18_furan	s → Rydberg	289.751	289.626	289.788	289.69		0.00202	0.00212	0.00206	0.00212		48.7	18.9	48.7	40.1
C	19_imidazole	s → pi*	289.725	289.526	289.798	289.596		0.0523	0.05391	0.05005	0.05323		47.7	18.9	48.7	40.1
C	19_imidazole	s → Rydberg	289.938	289.812	289.994	289.881		0.00044	0.0003862	0.00037	0.00046		46.1	18.3	47.4	40.1
C	19_imidazole	s → pi*	289.944	289.751	290.02	289.824		0.04338	0.03241	0.03328	0.04639		47.4	18.9	48.7	40.1
C	20_oxazole	s → pi*	289.585	289.389	289.655	289.461		0.04656	0.04835	0.04631	0.04873		50.9	19.9	50.9	40.1
C	20_oxazole	s → pi*	290.177	289.973	290.247	290.053		0.04746	0.0475	0.04687	0.04903		48.8	19.8	48.8	40.1
C	20_oxazole	s → pi*	290.736	290.485	290.8	290.571		0.06542	0.07245	0.06679	0.06863		50.9	19.8	50.9	40.1
C	21_glyoxilic_acid	s → pi*	288.974	288.695	289.039	288.795		0.06896	0.07227	0.06944	0.07132		47.1	20.6	47.1	41.8
C	21_glyoxilic_acid	s → pi*	290.983	290.724	291.045	290.815		0.06275	0.06801	0.06334	0.06621		53.3	21.4	53.7	41.8
C	21_glyoxilic_acid	s → Rydberg	294.645	294.51	294.715	294.566		0.00812	0.00923	0.0086	0.00857		51.8	21.2	51.8	41.8
C	21_glyoxilic_acid	s → Rydberg	290.178	290.099	290.248	290.125		0.0028	0.00309	0.00288	0.00295		43.1	17.2	43.7	41.2
C	22_methacetate	s → pi*	290.694	290.608	290.774	290.641		0.00571	0.00611	0.00632	0.00593		52	19.6	52.3	41.2
C	22_methacetate	s → Rydberg	291.226	291.249	291.405	291.185		0.00995	0.0037766	0.0029781	0.01064		46.3	18.5	45.1	41.2
C	23_benzene	s → pi*	288.422	288.314	288.5	288.327		0	0	0	0		46.2	17.6	46.3	39.5
C	23_benzene	s → pi*	288.424	288.32	288.503	288.322		0	0	0	0		46.2	17.6	46.3	39.5
C	24_pyridine	s → pi*	288.331	288.162	288.425	288.202		0.0818169	0.0999624	0.0866328	0.0768433		45.9	18.2	45.9	39.5
C	24_pyridine	s → pi*	288.348	288.162	288.422	288.228		0	0	0	0		46.8	18.5	47	39.5
C	24_pyridine	s → pi*	288.353	288.121	288.398	288.235		0.0535171	0.0594652	0.0515487	0.0625687		46.8	18.5	47	39.5
C	25_pyridazene	s → pi*	288.168	287.958	288.237	288.043		0.09236	0.102972	0.0929299	0.0965778		45.2	18.7	45.2	39.9
C	25_pyridazene	s → pi*	288.181	287.978	288.251	288.06		0	0	0	0		45.2	18.7	45.2	39.9
C	25_pyridazene	s → pi*	288.872	288.657	288.941	288.736		0	0	0	0		47.8	19.3	48.1	39.9
C	26_s-triazine	s → pi*	289.435	289.177	289.51	289.265		0	0	0	0		47.2	19.5	47.5	40.2
C	26_s-triazine	s → pi*	289.446	289.202	289.526	289.295		0.20901	0.21982	0.20968	0.21545		47.2	19.5	47.2	40.2
C	27_trifluoroethene	s → pi*	291.633	291.405	291.71	291.483		0.05554	0.05878	0.05579	0.05792		56.7	23.8	56.7	43.9
C	27_trifluoroethene	s → Rydberg	292.621	292.802	292.88	292.51		0.02761	0.03251	0.03029	0.02914		56.2	23.6	56.7	43.9
C	27_trifluoroethene	s → Rydberg	293.421	293.327	293.518	293.341		0.00476	0.006	0.00641	0.00471		56.7	23.4	57.1	43.9
C	28_dimethyl_carbonate	s → Rydberg	291.814	291.709	291.892	291.759		0.01084	0.00813	0.00674	0.01251		46.4	19	45.1	41.8
C	28_dimethyl_carbonate	s → Rydberg	291.814	291.709	291.892	291.759		0.00114	0.00081	0.00071	0.00137		45.1	18.3	46.4	41.8
C	28_dimethyl_carbonate	s → Rydberg	292.319	292.515	292.485	292.237		0.03261	0.0347	0.02946	0.03438		46.4	19	46.4	41.8
C	29_trifluoroacetonitrile	s → pi*	289.393	289.131	289.459	289.198		0.05369	0.057	0.05415	0.05567		57.3	24.2	57.3	43.7
C	29_trifluoroacetonitrile	s → Rydberg	292.692	292.756	292.94	292.591		0.00126	0.00207	0.00185	0.00126		63.2	25.5	64	43.7
C	30_dichloroethene	s → pi*	288.215	287.991	288.274	288.07		0.04826	0.05113	0.04837	0.05056		56.1	21.1	57.5	34.9
C	30_dichloroethene	s → Rydberg	290.451	290.28	290.481	290.37		0.00164	0.00191	0.00171	0.00176		57.9	21.2	58.9	34.9
C	30_dichloroethene	s → pi*	290.681	290.436	290.733	290.526		0.05619	0.05924	0.05642	0.0579		57.5	20.9	57.9	34.9
C	31_benzoquinone	s → pi*	286.748	286.588	286.825	286.653		0	0	0	0		44.2	19.4	44.7	40.5
C	31_benzoquinone	s → pi*	286.749	286.602	286.828	286.657		0.05306	0.05713	0.0525	0.05545		44.4	19.5	44.7	40.5
C	31_benzoquinone	s → pi*	287.23	287.065	287.307	287.127		0	0	0	0		44.2	19.3	45.1	40.5
C	32_cytosine	s → pi*	288.171	288.034	288.25	288.082		0.02095	0.02298	0.02124	0.02236		44.7	18.8	44.9	41
C	32_cytosine	s → Rydberg	289.447	289.335	289.506	289.385		0.00404	0.00448	0.00418	0.00422		44.7	18.9	45.2	41
C	32_cytosine	s → pi*	289.543	289.307	289.615	289.393		0.06561	0.06971	0.06597	0.06827		44.5	18.7	44.7	41
C	33_uracil	s → pi*	287.974	287.815	288.05	287.879		0.02868	0.03065	0.02888	0.03017		45.9	19.5	46.4	41.4
C	33_uracil	s → pi*	289.557	289.324	289.63	289.407		0.0642	0.06804	0.06449	0.06669		45.5	19.6	45.9	41.4
C	33_uracil	s → Rydberg	289.792	289.695	289.868	289.735		0.00192	0.00219	0.0021	0.00201		49	20	49.2	41.4
C	34_cyclohexanedione	s → pi*	289.563	289.29	289.646	289.37		0.01102	0.0117	0.01118	0.0114		43.5	18	43.5	41.6
C	34_cyclohexanedione	s → pi*	289.566	289.297	289.649	289.382		0.14511	0.15421	0.14758	0.15039		43.5	18	43.5	41.6
C	34_cyclohexanedione	s → pi*	289.946	289.883	290.059	289.892		0	0	0	0		44.1	18.3	44.6	41.6
C	35_difluorobenzene	s → pi*	288.553	288.361	288.631	288.427		0	0	0	0		49.9	20.5	50.1	41.4
C	35_difluorobenzene	s → pi*	288.559	288.376	288.637	288.446		0.179192	0.192243	0.179683	0.185859		49.9	20.5	50.1	41.4
C	35_difluorobenzene	s → pi*	288.568	288.383	288.647	288.451		0	0	0	0		49.9	20.5	50.1	41.4
C	36_thymine	s → pi*	288.121	287.974	288.199	288.019		0.0303	0.03261	0.03051	0.03191		44.7	18.8	44.9	41.2
C	36_thymine	s → pi*	289.513	289.294	289.588	289.378		0.05898	0.06167	0.05921	0.06121		44.7	18.9	44.7	41.2
C	36_thymine	s → pi*	289.719	289.777	289.945	289.669		7e-05	0.0039893	0.0036423	7e-05		45.1	18.9	43.5	41.2
C	37_naphthalene	s → pi*	288.011	287.839	288.091	287.901		0	0	0	0		42.5	17.9	43.3	39.8
C	37_naphthalene	s → pi*	288.009	287.844	288.091	287.905		0	0	0	0		42.6	18	43.1	39.8
C	37_naphthalene	s → pi*	288.013	287.853	288.095	287.91		0.171693	0.181748	0.167476	0.174159		42.5	17.9	43.1	39.8
C	38_adenine	s → pi*	289.32	289.212	289.404	289.251		0.00956	0.01165	0.00912	0.01161		46.7	19.4	47	40.8
C	38_adenine	s → pi*	289.688	289.561	289.769	289.605		0.01895	0.01754	0.01956	0.01734		45.9	19.1	46.3	40.8
C	38_adenine	s → pi*	289.878	289.623	289.947	289.719		0.06687	0.06926	0.06678	0.07225		47.6	19.2	48	40.8
C	39_guanine	s → pi*	289.251	289.124	289.335	289.165		0.02021	0.02235	0.02062	0.02165		46.9	19.6	47.1	41.3
C	39_guanine	s → Rydberg	289.754	289.988	290.162	289.698		0.00012	0.0005168	0.0005201	0.00012		44	19.3	47.6	41.3
C	39_guanine	s → Rydberg	289.945	289.851	290.029	289.883		0.00194	0.00213	0.00208	0.00196		46.7	19.1	47.1	41.3
C	40_perfluorodiene	s → pi*	291.579	291.401	291.668	291.46		0.01657	0.01791	0.01687	0.01736		58	24.6	58.2	44.6
C	40_perfluorodiene	s → pi*	291.605	291.428	291.694	291.483		0.07534	0.07856	0.07542	0.07833		58	24.6	58.2	44.6
C	40_perfluorodiene	s → pi*	292.757	292.621	292.864	292.649		0.01467	0.01644	0.01476	0.01557		57.7	24.6	58	44.6
O	03_co	s → pi*	535.511	535.261	535.557	535.338		0.0314	0.03261	0.03155	0.03204		67.1	26.4	67.1	40.1
O	03_co	s → Rydberg	538.616	538.384	538.633	538.441		0.00064	0.00066	0.00064	0.00065		70.6	26.4	74.1	40.1
O	05_formaldehyde	s → pi*	532.831	532.602	532.893	532.645		0.03812	0.03967	0.0384	0.03903		50	20.4	51.5	40.8
O	05_formaldehyde	s → Rydberg	535.425	535.271	535.478	535.297		0.00046	0.00054	0.00048	0.00046		57.7	21.7	57.7	40.8
O	05_formaldehyde	s → Rydberg	536.282	536.086	536.308	536.156		1e-05	1e-05	0	0		49.2	20.7	50	40.8
O	06_nitroxyl	s → pi*	533.009	532.73	533.064	532.812		0.04951	0.05135	0.04973	0.05058		54.2	23.3	55.1	43.4
O	06_nitroxyl	s → Rydberg	537.495	537.316	537.565	537.372		0.00072	0.00073	0.00068	0.00072		59.8	24.4	60.7	43.4
O	06_nitroxyl	s → Rydberg	539.149	539.004	539.083	539.028		0.00051	0.00056	0.00054	0.00049		56.1	23.3	59.8	43.4
O	08_nitrous_oxide	s → pi*	536.125	535.944	536.183	535.972		0.01661	0.01737	0.01677	0.01704		68.5	28.9	64.6	42.5
O	08_nitrous_oxide	s → Rydberg	537.014	537.71	537.912	536.867		0.0077	0.01669	0.0157	0.00778		63.8	27.4	64.6	42.5
O	10_ozone	s → pi*	532.479	532.263	532.533	532.314		0.06439	0.06722	0.06457	0.06607		55.6	28	55.6	46.9
O	10_ozone	s → pi*	532.479	532.271	532.533	532.324		0	0	0	0		55.6	28	55.6	46.9
O	10_ozone	s → pi*	537.552	537.247	537.604	537.337		0.05265	0.05451	0.05284	0.05398		54.8	27.7	54.8	46.9
O	12_acetamide	s → pi*	533.439	533.247	533.51	533.288		0.02172	0.0229	0.02183	0.02243		49.5	19.9	49.5	41.6
O	12_acetamide	s → Rydberg	533.679	533.472	533.721	533.56		0.00013	0.00013	0.00012	0.00013		45.6	18.8	45.6	41.6
O	12_acetamide	s → Rydberg	534.492	534.288	534.521	534.38		0.00056	0.00057	0.00056	0.00058		45.6	19	45.9	41.6
O	13_acetic_acid	s → pi*	533.677	533.487	533.764	533.509		0.03041	0.03204	0.03096	0.03113		46.9	19.6	48.1	41.8
O	13_acetic_acid	s → Rydberg	534.546	534.355	534.605	534.423		0.00018	0.00017	0.00015	0.00018		49.2	20.6	50	41.8
O	13_acetic_acid	s → Rydberg	535.523	535.333	535.56	535.396		0.0005	0.00052	0.00049	0.00051		49.2	20.6	49.2	41.8
O	14_nitromethane	s → pi*	533.149	532.981	533.226	533.004		0.02585	0.02906	0.02635	0.02482		47.7	21.4	48.1	43.2
O	14_nitromethane	s → pi*	533.225	533.047	533.298	533.074		0.02755	0.02619	0.02759	0.02967		47.3	21	48.1	43.2
O	14_nitromethane	s → Rydberg	536.113	535.927	536.165	536		0.00012	0.00012	0.0001	0.00012		49.8	21.7	50.6	43.2
O	16_carbonyl_fluoride	s → pi*	534.851	534.637	534.922	534.681		0.03369	0.03517	0.03396	0.03449		61.9	26.2	61.9	44.3
O	16_carbonyl_fluoride	s → Rydberg	536.568	536.409	536.614	536.442		0.00157	0.00156	0.0015	0.00159		64.9	27.1	64.9	44.3
O	16_carbonyl_fluoride	s → Rydberg	538.053	537.908	538.082	537.922		0.00113	0.00116	0.0011	0.00115		65.5	26.7	69	44.3
O	18_furan	s → pi*	536.491	536.3	536.559	536.345		0.01878	0.01964	0.01883	0.01926		49	20.2	49	40.2
O	18_furan	s → Rydberg	536.802	536.629	536.839	536.692		3e-05	3e-05	4e-05	3e-05		49	20.2	49.3	40.2
O	18_furan	s → Rydberg	537.301	537.11	537.328	537.198		0.00013	0.00013	0.00011	0.00013		56.2	21.8	56.6	40.2
O	20_oxazole	s → pi*	536.62	536.418	536.686	536.471		0.01989	0.0208	0.01993	0.02038		50.9	21	51.2	40.9
O	20_oxazole	s → Rydberg	537.329	537.162	537.37	537.215		7e-05	0.0001	0.0001	8e-05		54.8	22.2	55.2	40.9
O	20_oxazole	s → Rydberg	537.879	537.736	537.92	537.776		0.00015	0.00016	0.00012	0.00016		58	22.9	58	40.9
O	21_glyoxilic_acid	s → pi*	532.538	532.348	532.603	532.381		0.02437	0.02573	0.02463	0.02835		47.9	21.9	48.2	42.9
O	21_glyoxilic_acid	s → pi*	532.645	532.418	532.716	532.474		0.03617	0.03843	0.03625	0.03372		55.6	23.3	56	42.9
O	21_glyoxilic_acid	s → pi*	534.971	534.81	535.037	534.848		0.00532	0.00562	0.00539	0.00545		56.4	23.6	56.8	42.9
O	22_methacetate	s → pi*	533.83	533.642	533.915	533.67		0.02986	0.03143	0.03035	0.03058		45.1	19	45.7	41.6
O	22_methacetate	s → Rydberg	534.781	534.613	534.827	534.663		5e-05	4e-05	3e-05	4e-05		53.2	20.8	53.7	41.6
O	22_methacetate	s → Rydberg	535.514	535.35	535.545	535.403		0.001	0.00106	0.00108	0.001		47.1	19.5	47.7	41.6
O	28_dimethyl_carbonate	s → pi*	534.804	534.617	534.882	534.654		0.0279	0.02906	0.02814	0.02861		49.2	20.3	49.7	42.5
O	28_dimethyl_carbonate	s → Rydberg	534.984	534.817	535.029	534.87		0.00013	0.00011	0.0001	0.00013		46.2	20.2	46.2	42.5
O	28_dimethyl_carbonate	s → Rydberg	535.698	535.552	535.738	535.593		0.00032	0.00042	0.0004	0.00031		45.6	19.6	46.2	42.5
O	31_benzoquinone	s → pi*	531.478	531.292	531.553	531.329		0	0	0	0		45.4	20.8	46.3	40.9
O	31_benzoquinone	s → pi*	531.478	531.288	531.553	531.328		0.05316	0.05587	0.05336	0.05463		45.4	20.8	46.3	40.9
O	31_benzoquinone	s → pi*	535.173	535.031	535.28	535.047		0.01362	0.01428	0.01454	0.01386		47.9	20.9	48.4	40.9
O	32_cytosine	s → pi*	533.109	532.969	533.187	532.988		0.00317	0.00346	0.00275	0.00366		49.3	20.9	49.6	41.7
O	32_cytosine	s → Rydberg	533.461	533.276	533.505	533.355		0.0011	0.00014	0.00014	0.00021		47.1	20.5	47.8	41.7
O	32_cytosine	s → pi*	533.467	533.31	533.553	533.33		0.01636	0.0176	0.0176	0.01732		45.2	20.4	45.8	41.7
O	33_uracil	s → pi*	532.837	532.662	532.921	532.692		0.02082	0.02203	0.02111	0.02144		47.3	21	47.6	42.1
O	33_uracil	s → pi*	533.823	533.666	533.914	533.682		0.01849	0.01978	0.01881	0.01913		50.6	21.6	50.6	42.1
O	33_uracil	s → Rydberg	534.424	534.252	534.482	534.313		0.00012	0.00013	0.00012	0.00012		47.3	20.9	48	42.1
O	34_cyclohexanedione	s → pi*	532.891	532.713	532.99	532.736		0.00381	0.00399	0.00386	0.0039		44.3	18.8	45.2	41.9
O	34_cyclohexanedione	s → pi*	532.891	532.713	532.99	532.739		0.06075	0.06388	0.06166	0.06214		44.3	18.8	45.2	41.9
O	34_cyclohexanedione	s → Rydberg	534.947	534.815	535.014	534.84		0	0	1e-05	0		42.5	18.5	43.1	41.9
O	36_thymine	s → pi*	532.849	532.684	532.935	532.71		0.02087	0.0222	0.02117	0.02143		46.1	20.2	46.4	41.9
O	36_thymine	s → pi*	533.881	533.722	533.973	533.742		0.0182	0.01976	0.01854	0.01889		48.2	20.7	48.4	41.9
O	36_thymine	s → Rydberg	534.348	534.197	534.411	534.241		0.00011	0.00012	0.00012	0.00011		44.7	20.1	45.1	41.9
O	39_guanine	s → Rydberg	533.222	533.06	533.308	533.084		0.02148	0.02273	0.0218	0.02205		49	21.1	49.3	42
O	39_guanine	s → Rydberg	533.88	533.733	533.938	533.776		0.00033	0.00033	0.00033	0.00033		46.6	21	47.1	42
O	39_guanine	s → Rydberg	534.531	534.397	534.603	534.421		0.00068	0.00025	0.00025	0.00075		50.5	21	51	42
N	01_cyanide	s → pi*	402.492	402.264	402.549	402.33		0.04804	0.05025	0.04816	0.04934		58.3	22.5	58.3	40.7
N	01_cyanide	s → Rydberg	404.097	403.963	404.153	404.009		0.00112	0.00123	0.00115	0.00111		60.2	22.1	60.2	40.7
N	02_isocyanide	s → pi*	403.051	402.837	403.107	402.899		0.02976	0.03137	0.03012	0.0306		59.3	22.1	59.3	38.8
N	02_isocyanide	s → Rydberg	404.121	403.928	404.135	403.978		0.0052	0.00544	0.00513	0.00526		69.4	25.2	71.3	38.8
N	06_nitroxyl	s → pi*	402.329	401.988	402.376	402.122		0.0706	0.07371	0.07076	0.07233		56.1	22.9	56.1	42.6
N	06_nitroxyl	s → Rydberg	407.713	407.531	407.738	407.59		0.01381	0.0148	0.01366	0.01429		65.4	26	65.4	42.6
N	06_nitroxyl	s → Rydberg	409.451	409.288	409.537	409.327		0.00226	0.00268	0.00219	0.00216		72	27.1	72	42.6
N	07_acetonitrile	s → pi*	402.613	402.405	402.672	402.443		0.04594	0.0482	0.04623	0.04744		53.1	20.4	53.6	39.5
N	07_acetonitrile	s → Rydberg	403.273	403.113	403.329	403.168		0.00047	0.00045	0.00041	0.00048		47.4	19.3	48.5	39.5
N	08_nitrous_oxide	s → pi*	404.08	403.858	404.135	403.913		0.04822	0.05067	0.04831	0.04975		63	26.4	63	41.8
N	08_nitrous_oxide	s → Rydberg	406.255	406.111	406.297	406.144		0.00684	0.00727	0.00664	0.00713		63	25.8	63	41.8
N	11_fluorodiazene	s → pi*	402.207	401.926	402.262	402.028		0.05688	0.06062	0.05691	0.0586		57.7	24.2	57.7	43.7
N	11_fluorodiazene	s → pi*	404.713	404.415	404.769	404.494		0.06585	0.06786	0.06598	0.06768		57	23.9	57	43.7
N	11_fluorodiazene	s → Rydberg	406.021	405.847	406.053	405.909		0.00768	0.00872	0.00793	0.00798		59.7	25	59.7	43.7
N	12_acetamide	s → Rydberg	403.458	403.304	403.515	403.367		0.00373	0.00403	0.00379	0.00387		45.9	19	42.8	41.1
N	12_acetamide	s → Rydberg	404.492	404.173	404.406	404.414		0.00783	0.00663	0.00631	0.00831		46.3	19.1	46.6	41.1
N	12_acetamide	s → pi*	404.537	404.379	404.611	404.433		0.00662	0.00719	0.00646	0.00701		49.1	19.3	49.5	41.1
N	14_nitromethane	s → pi*	406.925	406.62	406.987	406.725		0.07259	0.0756	0.07285	0.07429		46.4	20.1	47.3	42.3
N	14_nitromethane	s → Rydberg	411.416	411.243	411.465	411.329		0	0	0	0		59.1	23.3	59.1	42.3
N	14_nitromethane	s → Rydberg	412.323	412.141	412.395	412.22		0.00903	0.00941	0.00824	0.0095		48.9	20.6	48.1	42.3
N	19_imidazole	s → pi*	402.444	402.256	402.508	402.305		0.03352	0.03667	0.03355	0.03548		50	20.3	49.3	40.8
N	19_imidazole	s → Rydberg	402.447	402.309	402.494	402.358		0.0001	0.0001	0.0001	0.0001		49	20	50.3	40.8
N	19_imidazole	s → Rydberg	403.176	403.056	403.216	403.094		0.00023	0.00023	0.0002	0.00022		44.4	19.7	44.4	40.8
N	20_oxazole	s → pi*	402.344	402.15	402.406	402.201		0.03369	0.03665	0.03383	0.03544		52.3	20.8	52.7	40.6
N	20_oxazole	s → Rydberg	403.572	403.419	403.614	403.483		5e-05	5e-05	5e-05	5e-05		50.2	20.4	51.2	40.6
N	20_oxazole	s → Rydberg	404.066	403.936	404.098	403.986		0.00015	0.00015	0.00014	0.00016		49.1	20.5	49.5	40.6
N	24_pyridine	s → pi*	401.548	401.339	401.614	401.408		0.03991	0.04204	0.04007	0.04114		47.6	19.4	47.6	39.8
N	24_pyridine	s → pi*	402.559	402.429	402.627	402.468		0	0	0	0		48.4	19.5	49.2	39.8
N	24_pyridine	s → Rydberg	403.179	403.014	403.218	403.096		0	0	0	0		45.9	19.2	46.5	39.8
N	25_pyridazene	s → pi*	402.025	401.808	402.089	401.868		0.08883	0.09408	0.08894	0.09196		46.4	20.2	46.7	40.2
N	25_pyridazene	s → pi*	402.032	401.81	402.097	401.864		0	0	0	0		46.4	20.2	46.7	40.2
N	25_pyridazene	s → pi*	403.255	403.133	403.325	403.156		0	0	0	0		49	20.2	49	40.2
N	26_s-triazine	s → pi*	401.569	401.353	401.637	401.417		1.5e-05	1.73e-05	1.57e-05	1.57e-05		55.9	22.1	56.2	40.7
N	26_s-triazine	s → pi*	401.569	401.352	401.635	401.417		0	0	0	0		55.6	22	55.9	40.7
N	26_s-triazine	s → pi*	401.573	401.367	401.64	401.421		0.106569	0.112297	0.10665	0.110601		56.2	22.4	56.5	40.7
N	29_trifluoroacetonitrile	s → pi*	402.539	402.327	402.614	402.365		0.05007	0.05241	0.0505	0.05145		58.1	25.3	58.1	43.9
N	29_trifluoroacetonitrile	s → Rydberg	405.159	405.02	405.218	405.044		0.00251	0.00242	0.00231	0.00256		62.1	25.8	62.5	43.9
N	32_cytosine	s → pi*	401.073	400.916	401.14	400.963		0.01707	0.01824	0.01714	0.01772		52.9	21.2	53.1	41.5
N	32_cytosine	s → Rydberg	402.25	402.112	402.307	402.164		4e-05	4e-05	3e-05	4e-05		46	20	46.5	41.5
N	32_cytosine	s → Rydberg	402.657	402.525	402.855	402.571		0.00057	0.0005101	0.00117	0.0006		45.8	20	46.9	41.5
N	33_uracil	s → pi*	403.888	403.749	403.976	403.783		0.00921	0.01004	0.00936	0.00959		47.1	20.6	47.6	41.8
N	33_uracil	s → pi*	404.182	404.036	404.26	404.082		0.00622	0.0068	0.00631	0.0065		46.2	20.7	46.4	41.8
N	33_uracil	s → Rydberg	404.55	404.42	404.609	404.457		0.00537	0.00586	0.00553	0.0056		50.3	21.3	50.6	41.8
N	36_thymine	s → pi*	403.927	403.791	404.017	403.821		0.00917	0.01002	0.0093	0.00957		46.1	19.8	46.2	41.6
N	36_thymine	s → pi*	404.221	404.081	404.303	404.121		0.00583	0.0063	0.00589	0.00611		43.9	19.8	44.1	41.6
N	36_thymine	s → Rydberg	404.455	404.329	404.516	404.36		0.00533	0.0058	0.00545	0.00555		47.2	20.2	47.6	41.6
N	38_adenine	s → pi*	401.961	401.791	402.033	401.84		0.02673	0.02892	0.02684	0.02888		48.5	21.2	49.1	41.3
N	38_adenine	s → pi*	402.073	401.953	402.148	401.981		0.00112	0.00376	0.00102	0.00311		48.1	20.4	47.8	41.3
N	38_adenine	s → pi*	402.116	401.943	402.188	401.986		0.03093	0.03386	0.03113	0.03187		47.4	20.9	48.5	41.3
N	39_guanine	s → Rydberg	402.265	402.07	402.332	402.124		0.03904	0.04133	0.03923	0.04043		49.1	21.1	49.5	41.8
N	39_guanine	s → Rydberg	402.465	402.332	402.545	402.365		0.01432	0.01601	0.01432	0.01529		48.1	21	48.5	41.8
N	39_guanine	s → Rydberg	402.862	402.739	402.932	402.784		0.00074	0.00089	0.0009	0.00073		44.8	20.6	45.4	41.8

## Sheet: summary_benchmark
Error measures (in eV) in the excitation energies, excluding the first C K-edge excitation of C2FH3 and the third O K-edge excitation of N2O.							Error measures (in eV) in the excitation energies.
		Approximation							Approximation
Excitation		NO+NAF	NO	NAF			Excitation		NO+NAF	NO	NAF
C K-edge (100)	MAE	0.178	0.077	0.109			C K-edge (101)	MAE	0.181	0.083	0.108
	MAX	0.459	0.408	0.309				MAX	0.568	0.699	0.309
	ME	-0.16	0.075	-0.109				ME	-0.153	0.081	-0.108
	MAX+	0.234	0.408	-0.041				MAX+	0.568	0.699	-0.041
	MAX-	-0.459	-0.06	-0.309				MAX-	-0.459	-0.06	-0.309
	SPAN	0.693	0.468	0.268				SPAN	1.027	0.759	0.268
	RMSE	0.192	0.092	0.119				RMSE	0.199	0.115	0.119
	SD	0.106	0.054	0.048				SD	0.128	0.082	0.048
O K-edge (57)	MAE	0.182	0.062	0.137			O K-edge (58)	MAE	0.191	0.076	0.137
	MAX	0.305	0.107	0.215				MAX	0.696	0.898	0.215
	ME	-0.182	0.059	-0.137				ME	-0.167	0.074	-0.137
	MAX+	-0.132	0.107	-0.103				MAX+	0.696	0.898	-0.103
	MAX-	-0.305	-0.066	-0.215				MAX-	-0.305	-0.066	-0.215
	SPAN	0.173	0.173	0.112				SPAN	1.001	0.964	0.112
	RMSE	0.185	0.065	0.14				RMSE	0.205	0.134	0.14
	SD	0.033	0.027	0.025				SD	0.119	0.112	0.025
N K-edge (52)	MAE	0.18	0.064	0.122			N K-edge (52)	MAE	0.18	0.064	0.122
	MAX	0.341	0.198	0.219				MAX	0.341	0.198	0.219
	ME	-0.18	0.06	-0.122				ME	-0.18	0.06	-0.122
	MAX+	-0.12	0.198	-0.078				MAX+	-0.12	0.198	-0.078
	MAX-	-0.341	-0.086	-0.219				MAX-	-0.341	-0.086	-0.219
	SPAN	0.221	0.284	0.141				SPAN	0.221	0.284	0.141
	RMSE	0.188	0.068	0.128				RMSE	0.188	0.068	0.128
	SD	0.053	0.032	0.036				SD	0.053	0.032	0.036
All (209)	MAE	0.179	0.07	0.12			All (211)	MAE	0.184	0.076	0.12
	MAX	0.459	0.408	0.309				MAX	0.696	0.898	0.309
	ME	-0.171	0.067	-0.12				ME	-0.163	0.074	-0.12
	MAX+	0.234	0.408	-0.041				MAX+	0.696	0.898	-0.041
	MAX-	-0.459	-0.086	-0.309				MAX-	-0.459	-0.086	-0.309
	SPAN	0.693	0.494	0.268				SPAN	1.155	0.984	0.268
	RMSE	0.189	0.08	0.127				RMSE	0.198	0.112	0.127
	SD	0.08	0.043	0.042				SD	0.112	0.084	0.042
Error measures (in eV) in the excitation energies for different types of transitions, excluding the first C K-edge excitation of C2FH3 and the third O K-edge excitation of N2O.							Error measures (in eV) in the excitation energies for different types of transitions.
		Approximation							Approximation
Excitation		NO+NAF	NO	NAF			Excitation		NO+NAF	NO	NAF
s → π* (124)	MAE	0.198	0.073	0.138			s → π* (124)	MAE	0.198	0.073	0.138
	MAX	0.459	0.225	0.309				MAX	0.459	0.225	0.309
	ME	-0.197	0.073	-0.138				ME	-0.197	0.073	-0.138
	MAX+	0.057	0.225	-0.049				MAX+	0.057	0.225	-0.049
	MAX-	-0.459	0.034	-0.309				MAX-	-0.459	0.034	-0.309
	SPAN	0.516	0.191	0.26				SPAN	0.516	0.191	0.26
	RMSE	0.207	0.076	0.144				RMSE	0.207	0.076	0.144
	SD	0.065	0.019	0.041				SD	0.065	0.019	0.041
s → Rydberg (85)	MAE	0.153	0.064	0.094			s → Rydberg (87)	MAE	0.164	0.081	0.094
	MAX	0.319	0.408	0.175				MAX	0.696	0.898	0.175
	ME	-0.133	0.058	-0.094				ME	-0.116	0.075	-0.094
	MAX+	0.234	0.408	-0.041				MAX+	0.696	0.898	-0.041
	MAX-	-0.319	-0.086	-0.175				MAX-	-0.319	-0.086	-0.175
	SPAN	0.553	0.494	0.134				SPAN	1.015	0.984	0.134
	RMSE	0.159	0.086	0.098				RMSE	0.184	0.148	0.098
	SD	0.086	0.063	0.027				SD	0.143	0.128	0.027
Absolute errors in the oscillator strengths, where f > 0.015.							Relative errors in the oscillator strengths, where f > 0.015.
		Approximation							Approximation
Excitation		NO+NAF	NO	NAF			Excitation		NO+NAF	NO	NAF
C K-edge (45)	MAE	0.00479	0.00114	0.00295			C K-edge (45)	MRE	0.078874	0.0232275	0.0493185
	MAX	0.01814	0.0101	0.00905				MAX	0.300065	0.232826	0.169096
O K-edge (25)	MAE	0.00163	0.00031	0.00109			O K-edge (25)	MRE	0.0553841	0.0120341	0.0374282
	MAX	0.00321	0.00124	0.00398				MAX	0.124178	0.0757946	0.163316
N K-edge (18)	MAE	0.00281	0.00016	0.00171			N K-edge (18)	MAE	0.0600315	0.0039061	0.036221
	MAX	0.00573	0.00043	0.00403				MAX	0.09473	0.0120968	0.080434
All (88)	MAE	0.00349	0.0007	0.00217			All (88)	MRE	0.0683465	0.0160955	0.0432616
	MAX	0.01814	0.0101	0.00905				MAX	0.300065	0.232826	0.169096
Percentage of the VNOs and NAFs retained.
	Average
	Retained VNOs		Retained NAFs
Excitation	VNO+NAF	VNO	VNO+NAF	NAF
C K-edge	50.302	50.5861	20.1356	40.8059
O K-edge	51.5862	52.1172	21.9603	42.1897
N K-edge	52.2192	52.4731	21.5596	41.3231
All	51.1275	51.472	20.9882	41.3137
	Min
	Retained VNOs		Retained NAFs
Excitation	VNO+NAF	VNO	VNO+NAF	NAF
C K-edge	41.4	42	16.7	34.9
O K-edge	42.5	43.1	18.5	40.1
N K-edge	43.9	42.8	19	38.8
All	41.4	42	16.7	34.9
	Max
	Retained VNOs		Retained NAFs
Excitation	VNO+NAF	VNO	VNO+NAF	NAF
C K-edge	74.1	74.1	26.4	44.6
O K-edge	70.6	74.1	28.9	46.9
N K-edge	72	72	27.1	43.9
All	74.1	74.1	28.9	46.9
