# Supplementary material for: Reduced-Cost Second-Order Algebraic-Diagrammatic Construction Method for Core Excitations
Source: J Chem Theory Comput. 2023 May 3;19(10):2850–62. doi: 10.1021/acs.jctc.3c00101 (PMC10210249; doi:10.1021/acs.jctc.3c00101)
Supplement: Supplementary file 2 — ct3c00101_si_002.zip [file ct3c00101_si_002.zip]

Archive with 3 entries (2 files):
- geoms/
- geoms/DNA.xyz
- geoms/TIPS.xyz
