# Supplementary material for: Reduced-Cost Second-Order Algebraic-Diagrammatic Construction Method for Core Excitations
Source: J Chem Theory Comput. 2023 May 3;19(10):2850–62. doi: 10.1021/acs.jctc.3c00101 (PMC10210249; doi:10.1021/acs.jctc.3c00101)
Supplement: Supplementary file 2 — ct3c00101_si_002.zip [file ct3c00101_si_002.zip › geoms/DNA.xyz]

62
 energy: -109.718625449282 gnorm: 0.000876848068 xtb: 6.5.0 (746241f)
H            6.62909639787866       -4.06899103592241       -1.19671516197135
H            0.97394411422983        0.82104728148226       -0.02068291944687
C            2.56133795038020        2.18657976834074        0.03551947200705
H            5.78683978204735        1.07902355298701        0.16470380357114
H           -8.74190687045572        1.68592033082675        0.01301565152538
C            4.70749830294269        1.10136630565100        0.12234985392773
O            1.82596290392950        3.16611455921973        0.00901680383832
C            4.01343267871143        2.25438024809245        0.07970421150965
O           -8.22212470978593        0.87920356412339        0.09790695236884
C           -5.42709923843574       -1.10308816054109       -0.23316266723211
C           -6.27862285626289       -1.29278227098025        1.03141485811735
C           -7.59965249173821       -1.83902301268261        0.48804670684579
C           -7.65417443964219       -1.23701180620967       -0.92469853071902
C           -8.50653347621133        0.03691524093923       -0.99927033888508
O           -6.31780811294292       -0.99067173398461       -1.31904760840832
H           -4.74763858974851       -1.95119704729600       -0.40472666175958
H           -6.45270305388156       -0.32561377694511        1.50210049719982
H           -5.80350228012151       -1.96834072737471        1.74015293994191
H           -8.45176794225346       -1.49802006293116        1.09073985770623
H           -8.07229861977745       -1.97301280985072       -1.62111749229527
H           -9.56650215670079       -0.25063591880922       -0.99529823248663
H           -8.27477972474053        0.53937674719265       -1.94630352961318
O           -7.62214508700906       -3.23916614771926        0.36098596640691
H            4.44985993862909        4.11330195093193       -0.86177427855934
N           -0.63876448396237        0.65098129988587       -0.07973689844533
C           -1.11898088599820       -0.58769930705763       -0.11602166628039
N           -2.37847889823173       -0.96255196067074       -0.14869103502025
C           -3.22403468333279        0.07308121189171       -0.14637386527491
C           -2.85327362494133        1.42576222189872       -0.10237612947563
C           -1.47163495669154        1.70469521921767       -0.07089222560690
N           -0.96428865617729        2.93536639557807       -0.02849645338998
N           -3.97870723674011        2.21237905937308       -0.09751568713423
C           -4.97023643728594        1.37697018252378       -0.13360406218990
N           -4.58808885051839        0.06245638243713       -0.16119136536248
H           -0.37389545590970       -1.37188116189553       -0.11539269684881
H            0.04765900329201        3.08001075878948       -0.01528258469371
H           -1.59983936581166        3.71263270500269       -0.03158081470723
H           -6.00359586846124        1.66058953869383       -0.13881101998204
H            8.59016187616225        1.09343284169115       -0.14351904331397
H            4.23619025212556        4.21316425275403        0.87560967070425
H           -7.45845333896526       -3.63915295436700        1.22237804113893
C            4.65737553900203        3.60371203027722        0.07780487864238
O            7.93206303889336        0.39094061380344       -0.17486191292742
C            4.91916997835395       -1.32330790981695        0.21861716563907
C            5.71309616340779       -1.61081238854707       -1.06232311499333
C            6.98505310714121       -2.27131840741429       -0.53127198464638
C            7.13821653957659       -1.63837959199480        0.86243810910708
C            8.16541642814271       -0.50062227379693        0.89635713588270
O            5.85891500734529       -1.17633629952033        1.25663072993294
H            4.22288578027992       -2.14131234447619        0.45409226724816
H            5.96835128247205       -0.67262093021207       -1.55476592545876
H            5.15740222237184       -2.24837669455508       -1.74650616347630
H            7.85187229581198       -2.03846495528238       -1.16399029474291
H            7.45529901259892       -2.41021129276654        1.57420890673786
H            9.17093976221163       -0.93473972757873        0.82417353754598
H            8.06529809850098        0.01635662871732        1.85900030421468
O            6.86986154000730       -3.66120173426712       -0.35749560872864
H            5.73252056909987        3.51992451802841        0.21138253206823
N            4.10894634501153       -0.12495022287225        0.11998473917999
C            2.72818340689803       -0.25800862540696        0.05777915731264
O            2.18631374664029       -1.34094481086497        0.02193433458760
N            2.03772619621467        0.91754924917748        0.02061994495631
