# Supplementary material for: Reduced-Cost Second-Order Algebraic-Diagrammatic Construction Method for Core Excitations
Source: J Chem Theory Comput. 2023 May 3;19(10):2850–62. doi: 10.1021/acs.jctc.3c00101 (PMC10210249; doi:10.1021/acs.jctc.3c00101)
Supplement: Supplementary file 2 — ct3c00101_si_002.zip [file ct3c00101_si_002.zip › geoms/TIPS.xyz]

100
 energy: -125.107184435147 gnorm: 0.000786575731 xtb: 6.5.0 (746241f)
Si           5.89021153991159        0.03909688729038       -0.01684861174564
Si          -5.88282235789553        0.00692217201391        0.02034658591188
C            6.39503913551085       -0.62138930699971       -1.75208889795080
C            6.44120114892638        1.86984317755987        0.16911232663439
C            6.41762618118129       -0.96244340076457        1.53895189579000
C           -6.45147324230271        1.60529001696870        0.92198196907162
C           -6.40323950988923        0.09090742630393       -1.83028339346215
C           -6.39756140374236       -1.53419556363421        1.05074348772710
C            5.82567543396095       -2.00701954851400       -2.04174302797292
C            7.90334753101946       -0.61158048581501       -1.98823799612999
C            5.93954816002556        2.46229535537408        1.48325790844817
C            5.94302620881929        2.71537375254415       -0.99974847307724
C            7.92966464102838       -1.00870239246474        1.74453635639868
C            5.84091708949812       -2.37492424411073        1.55206363960385
C           -5.96068937647031        2.85374922388307        0.19498316598881
C           -5.95857195818822        1.62684739084629        2.36622918512141
C           -7.91376168016106        0.19118600434520       -2.02853789172057
C           -5.83982828504255       -1.06391520496898       -2.65309777812920
C           -5.85792812772416       -2.83879049722515        0.47275072825251
C           -7.90527175069589       -1.64157956969290        1.26624893583098
C            4.03678794410871        0.03328530108025       -0.00541915283588
C           -4.02855368690368        0.01067105616808        0.01675835139848
C            2.82368844790023        0.03629961041865        0.00079346807115
C           -2.81521947397044        0.02012485067188        0.01560144289186
C            1.41879541250354        0.03358198617621        0.00810455811607
C           -1.40976577293783        0.02552987122795        0.01454343217886
C            0.72641639022302       -1.19782592105773        0.02947180299617
C           -0.70927495954411       -1.20173365770307        0.03399503694187
C            0.71915932059278        1.26079539995042       -0.00673629928678
C           -0.71665432056521        1.25677210994413       -0.00528767713806
C            1.40689615016308       -2.42119344060787        0.04780147044472
C           -1.38123443534155       -2.42942181964957        0.05782035094453
C            1.39273724117841        2.48791155989489       -0.02352834424488
C           -1.39578355947742        2.48073558328739       -0.02353204647934
C            0.73365305508844       -3.63176275294224        0.07441200688867
C           -0.70079393326851       -3.63599920058457        0.07962715776019
C            0.71274871809813        3.69481959058543       -0.04128636878605
C           -0.72184562188441        3.69114277832372       -0.04198592101718
C            1.41825214511542       -4.87666197811726        0.09824848353036
C           -1.37774205363478       -4.88501678727842        0.10776766799375
C            1.39065342995139        4.94349417874340       -0.05990336478779
C           -1.40533809421704        4.93678665564707       -0.06175920800044
C            0.73138094272439       -6.04876510050864        0.12579513471008
C           -0.68366373220842       -6.05297409581094        0.13038866857744
C            0.69748523154778        6.11203792697361       -0.07906605471136
C           -0.71757946538433        6.10857248293697       -0.08008265510591
H            5.94405513003307        0.06320444960464       -2.47902948246047
H            7.53474826637258        1.92774217551140        0.17624243158260
H            5.98511237406060       -0.43765215950575        2.39802845830230
H           -7.54568872818906        1.64461865169995        0.94384125545088
H           -5.95755877926627        1.00918194639893       -2.22868113140012
H           -5.93266643773912       -1.40822269551858        2.03502972745433
H            6.00102194510092       -2.28207721999072       -3.08144641864840
H            6.29811426841145       -2.75860540002487       -1.41439187416859
H            4.75424622653775       -2.02852542410858       -1.85795646349831
H            8.12908464554830       -0.89506745058747       -3.01604495737394
H            8.40286496655052       -1.31985493223904       -1.33125773762995
H            8.32202917609918        0.37612859081096       -1.80993319801658
H            6.22896158473057        3.50950610437990        1.56874299047145
H            4.85450947800890        2.40268798311474        1.53730644171777
H            6.35138936281514        1.92821171256946        2.33559231540502
H            6.22790475326692        3.75912879902194       -0.86845602917573
H            4.85860219473557        2.66410275339821       -1.07101544415622
H            6.36058990710234        2.36753507536883       -1.94101012407098
H            8.17035456316039       -1.49768591486318        2.68827460435141
H            8.41201133237210       -1.56979650952700        0.94750350169635
H            8.35332178502297       -0.00737068361311        1.76471545126642
H            6.03824860889547       -2.85916627507994        2.50810326894123
H            6.28862234287204       -2.98397368662095        0.77087224258016
H            4.76509923060885       -2.35111416444573        1.39676758082661
H           -6.27196594199776        3.75436822025892        0.72380559805466
H           -4.87452048733889        2.85250163094503        0.13708675599039
H           -6.35574531256706        2.90120453423600       -0.81651997786481
H           -6.26581335690282        2.54644763929610        2.86371432723343
H           -4.87252337776708        1.56975324435762        2.39604701707480
H           -6.35961796387809        0.78835907187574        2.92958998481577
H           -8.15011595462585        0.33575939281014       -3.08257894391165
H           -8.40853318713942       -0.71970064903417       -1.69932696003671
H           -8.32832229253651        1.02785052661738       -1.47102006865605
H           -6.01932959851420       -0.89881842108626       -3.71512102755727
H           -6.31349231246068       -2.00254306979694       -2.37754589761176
H           -4.76822388768151       -1.16108847739939       -2.49688379400236
H           -6.02254589686632       -3.66229485450363        1.16728402035939
H           -6.35673564855084       -3.08453743218752       -0.46120174737953
H           -4.79113991545530       -2.76075802721917        0.27972448284755
H           -8.13565719576259       -2.47027271703813        1.93557712119685
H           -8.41886517456097       -1.82252449175476        0.32464103773205
H           -8.30498219139832       -0.73065948008066        1.70560515388375
H            2.48791544853970       -2.41208077634264        0.04178017785582
H           -2.46201040159857       -2.42588724478718        0.06090790493419
H            2.47372690425127        2.48411391560711       -0.02213170422719
H           -2.47664494660140        2.47083688037134       -0.02392225438937
H            2.49897975259189       -4.86538338973099        0.09480287328721
H           -2.45852460575259       -4.88065608846499        0.11128765551205
H            2.47140354080369        4.93803109464335       -0.05886106932086
H           -2.48609716623608        4.92701059190632       -0.06219950076524
H            1.25745699621508       -6.99204944035716        0.14463775328879
H           -1.20395985998811       -6.99939667147386        0.15229192197730
H            1.21832313473334        7.05831678508069       -0.09380768886341
H           -1.24303199569208        7.05228459678729       -0.09562261654662
